# Supplementary material for: Temporal Patterns of Wearable Accelerometer-Measured Physical Activity and Symptom Worsening in Knee Osteoarthritis: A 2-Year Longitudinal Study from the Osteoarthritis Initiative
Source: Sensors (Basel). 2026 Feb 3;26(3):982. doi: 10.3390/s26030982 (PMC12899396; doi:10.3390/s26030982)
Supplement: Supplementary file 1 [file sensors-26-00982-s001.zip]

Archive with 1 entries (1 files):
- sensors-4083634-supplementary.pdf
